# Supplementary material for: Evaluating Behavioral Management Practices for Laboratory Nonhuman Primates: An International Survey
Source: Animals (Basel). 2026 Jan 3;16(1):138. doi: 10.3390/ani16010138 (PMC12784784; doi:10.3390/ani16010138)
Supplement: Supplementary file 1 [file animals-16-00138-s001.zip]

Archive with 2 entries (2 files):
- Behavioural management survey - supplementary tables proofed.pdf
- Supplementary info - survey questions proofed.pdf
